# Supplementary material for: A Network of HMG-box Transcription Factors Regulates Sexual Cycle in the Fungus Podospora anserina
Source: PLoS Genet. 2013 Jul 18;9(7):e1003642. doi: 10.1371/journal.pgen.1003642 (PMC3730723; doi:10.1371/journal.pgen.1003642)
Supplement: Dataset S1 — HMG-box domains used for Figure 2. (TXT) [file pgen.1003642.s001.txt]

>Podan1
AKKKVNGFMGYRSYYSSMFSQLPQKERSPILTTLW
>Podan2a
IPRPPNAYILYRKDQQAALKAANPGIPNNDISVMTGGMW
>Danre5c
PEKPKTPQQLWYNHEKKTYMKIHPEVSQKELKEALRRQW
>Homsa5b
PEKPKTPQQLWYTHEKKVYLKVRPDATTKEVKDSLGKQW
>Xenla5c
PEKPKTPQQLWYNHERKVYLKLHADASTKDIKDALGKQW
>Xenla5a
TKPPPNSYSMYCAELMANMKDVPSTERMVLCSQRW
>Danre5a
TKPPPNGYSLYCAELMVNMKDVPSTERMVLCSKQW
>Danre5b
KKPPVSGYQMFSQELLTNGELNHFSLKERMVEIGKRW
>Homsa5a
KKPPMNGYQKFSQELLSNGELNHLPLKERMVEIGSRW
>Xenla5b
KKAPMNGYQKFSQELLSNGELNHLPLKERMVEIGSRW
>Botfu5
PKRPLTPFFLYMQTARPIIAKDL
DVPKGEVSSEGTKRW
>Sacce5b
PKKPLTVFFAYSAYVRQELREDRQ
LPPLSEITQEISKKW
>Arath5
PKRPPSAFFVFLEDFRKEFNLANPN
NKSVATVGKAAGARW
>Sacce5a
PKRALSAYMFFANENRDIVRSENP
DITFGQVGKKLGEKW
>Caeel5
PKRATSAYMQWFLASRNELKED
GDSVADVAKKGGAKW
>Homsa5c
IKKPMSASALFVQDHRPQFLIENP
KTSLEDATLQIEELW
>Lacth1
LKKKINPFIGFRSYYAKFAKG
RVRQQELSKILSEYW
>Zygro1
SEKPLNSFMAFRAYNSQFGN
GLKQNILSSLLAAAW
>Sacce1
SKKYLNSFMAFRAYYSQFGS
GVKQNVLSSLLAEEW
>Altal1
AKKALNAFVGFRCYYISIPHFK
SWPMKKLSNLIGLLW
>Altbr1
AKKALNAFVGFRCYYISIPQFK
SWPMKKLSNLIGLLW
>Stesa1
ARKALNAFVGFRCYYITIPMFK
QWPMKKLSNLIGLLW
>Coche1
ARKALNAFVGFRCYYVTIPMFK
SWPMKKLSNLIGLLW
>Sorma1
PKKKVNGFMGFRSYYSPLFS
QFPQKARSPFMTILW
>Magor1
NKKKVNGFMAFRSYYAGIFQ
DRPQKERSPFITLLW
>Canal1
KLKPINSFIAFRSFYSRTISN
PEHQRELSSKLADVW
>Mycgr1
PKRPLNSWMAFRNFYIPLML
GVPQKCVSKTMTMLW
>Rhyse1
PKKSLNSWMAFRSFYLRIFS
HLQQKEASIYLTTLW
>Penma1
KLRPLNSFIAYRSFYSTMFP
EVTQKTKSGIIKDLW
>Ajeca1
KLRPLNSFIAFRSFYSTAFP
DLSQKIKSGLLRLLW
>Aspfu1
KKRPLNSFIAFRSFYSVIFP
DLTQKAKSGTLRFLW
>Aspni1a
KRRPLNSFIAFRSFYSAIFP
DITQKSKSGILRFLW
>Crypa1
ARKPVNSFVLYRSMMLDLYP
QFTQAHRSRLIRQMW
>Pyrbr3
VPKPQNSWVLYLKDSYGQVKLENP
GMKTTQISGIVATNW
>Pyrte2
APRPMNCWIIFRDAKSKELKEQHP
ELSVQQISTRCSELW
>Bispa2
APRPMNCWIIFRDAMHKHLKAEFP
HLTIQEISTRCSHIW
>Coche2
APRPMNCWIIFRDAMHKHLKAEFP
HLTIQEISTRCSHIW
>Cocho2
APRPMNCWIIFRDAMHKHLKAEFP
HLTIQEISTRCSHIW
>Altal2
APRPMNCWIIFRDAMHKQLKAEFP
NLTVQEISTRCSEIW
>Crypa3
VPRPRNSWILYRSEKSKLLHTERP
GLKAVDISSLVSEMW
>Gibfu3
IPRPRNCWLLYRQSKSQEITRSVE
GITASELSRVIGRMW
>Fusac3
IPRPRNSWMLYRQAKSQQIIPQHE
GLTAGELSTIISNMW
>Culqu4
VKKPLNAFMLYMKEMRAKVVAECT
LKESAAINQILGRKW
>Ciosa4
VKKPLNAFMLYMKEQRAKVVAECT
LKESAAINQILGRKW
>Strpu4
IKKPLNAFMLYMKEMRASVVKECT
LKESAAINQILGRRW
>Musmu4a
IKKPLNAFMLYMKEMRANVVAEST
LKESAAINQILGRRW
>Ailme4
IKKPLNAFMLYMKEMRAKVVAECT
LKESAAINQILGRRW
>Drome4
IKKPLNAFMLYMKEMRAKVVAECT
LKESAAINQILGRRW
>Danre4
IKKPLNAFMLYMKEMRAKVVAECT
LKESAAINQILGRRW
>Xenla4
IKKPLNAFMLYMKEMRAKVVAECT
LKESAAINQILGRRW
>Ustma
IKRPRNAYIIFRSHIVSQKLIPKEV
ENDHRNISRIIAHMW
>Pneca2
IKRPLNSFMLYRRDKQSSIP
TNNHQSISRIIGEMW
>Schpo2
VKRPLNSFMLYRRDRQAEIP
TSNHQSISRIIGQLW
>Schja2
VKRPLNSFMLYRRDRQNEIP
TNNHQSISRIIGQLW
>Canal2
IPRPRNAFILFRQKYHQMVLDEGT
VIRTNPEVSRELGRRW
>Verda2
ISRPPNSYILYRKDHHKLIKAANP
AYTNNQISKVLGQAW
>Sorma2
IPRPPNAYILYRKDHHRQIREQNP
GLHNNEISVIVGNMW
>Magor2
IPRPANAYILYRKDWHPIVKSANP
GIHNNEISKILGKQW
>Sacce2
IPRPKNAFILFRQHYHRILIDEWT
AQGVEIPHNSNISKIIGTKW
>Ajeca2
IPRPRNAFILFRQHFQASVVAQNP
GLANPEISKIIGEKW
>Penma2
IPRPRNAFILYRQHYQSAVVAQNP
GLANPEISKIIGEQW
>Aspni2
IPRPRNAFILYRQHYQGVVVAQNP
GLANPDISKIIGEQW
>Aspfu2
IPRPRNAFILYRQHYQAAVVAQNP
GLANPDISKIIGEQW
>Dotpi2
VARPKNAFMIYRLDHHASVSAAHP
GMHNNDISKIIGNMW
>Mycgr2
IKRPKNAFLIYRLEHHALTAALNP
DMHNNDISKVIGKRW
>Takru4
VKRPMNAFMVWAQAARKKLADQYP
HLHNAELSKTLGKLW
>Cerel4
VKRPMNAFIVWSRERRRKVALENP
EMQNSEISKQLGYEW
>Musmu4b
VKRPMNAFMVWSRGQRRKMAQENP
KMHNSEISKRLGAEW
>Musmu4c
CKRPMNAFMLFAKKYRVEYTQMYP
GKDNRAISVILGDRW
>Drome4b
ARRPMNAFLIFCKRHRGIVKERYK
TLENRAITKILGDWW
>Anoga4
QRRPMNAFLIFCKRHRTMLKNRFP
EENRAISIKLGKWW
>Phybl8
PKRPSNAFMIYSATLRKRIKTTFP
EYNNSDISKLLGAMW
>Phybl9
IRRPKNAFMLYRQAVHPSILSSNS
TIHNKEISRTAGKMW
>Enccu7
PKKPMSGYFIFGQEQRKKNEELS
RLPVADQGRAISEMW
>Entbi7
PKKPCSSYMLFGHELRKNDATIK
ALKVTEQAKQIGERW
>Antlo7
PKRVASAYIRFTSEERKKEEERGA
EKKSVAEWASEYSKKW
>Neucr2a
IPRPPNAYILYRKDHHREIREQNP
GLHNNEISVIVGNMW
>Podan3
IRRPRNQFIIYRQWMSARLHEDNP
GLTAGAISSIVAKAW
>Neucr3
TSRPRNQFVLYYQWLLDTLFSEDP
SLSARNISQIVAGLW
>Gibze3
IPRPRNSWMLYRQAKSQQIIPQHE
GLTAGELSTIISNMW
>Schpo6
TTIYKNGFMLFRSRLHKILN
LSGDWAGASAKCSIIW
>Neucr1
AKKKVNGFMGFRSYYSPLFS
QLPQKERSPFMTILW
>Gibfu1
AKRPLNAFMAFRTYYLKLFP
DTQQKNASGFLTQLW
>Gibze1
AKRPLNGFMAFRTYYLKLFP
DTQQKDASGFLTQLW
>Pyrbr1
PKKSLNSWMAFRSFYQNLFP
HLQQKEASIYLTALW
>Podan5a
PKRGLSAYMFFANEQRENVREENP
GVSFGQVGKILGERW
>Neucr5a
PKRGLSAYMFFANEQRENVREENP
GVSFGQVGKILGERW
>Podan5d
PKGLLSPYIIFTTQRMKSGDLD
NIPPTARVAAIGSEW
>Neucr5d
PKRLRSAFLFFCMSRQKDALYA
GKPLPEIAKALSEEW
>Podan6a
PKKPGNAFELYCNERNTAASADVA
TDDKAEQEESRREVDDDELARGW
>Neucr6a
PLKPSSAFELYCDDKRAASKEKAAVAKAAAAAAASKEAAEGSGSPEDVDNDNE
NENNGDITDVEEETLSREW
>Podan5c
PERPPSAYVLFSNKMREELKGRNL
SFTEIAKLVGENW
>Neucr5c
PERPPSAYVLFSNKMREDLKGRNL
SFTEIAKLVGENW
>Podan5b
PKRPLTPYFLYMQTARPIIASDLG
EGAPKGAVQEEGQRRW
>Neucr5b
PKRPLTPYFLYMQTARPIIANDLG
EEAPKGAVQEEGQRRW
>Podan5e
PAKPASNAYIFFSKSNYDRARRKLEEGRRP
GKGKPSANEVRVMSAKMW
>Neucr5e
PSKPVVSGYIFFSKAHYDDARKRCEAGRRP
GKGKASGNEVRMMSAKMW
>Podan2b
DFGLWLAFILYRQAHQATIVQQNP
GLANPDISKIIGENW
>Neucr2b
VPRPRNAFILYRQHHQARVVADHP
GLANPEISKIIGEKW
>Neucr2d
PKRPCNHFVLYLTANyaraktwRDAHRTELP
evSHPTHMISTILSRSW
>Podan2c
VKRPMNAFMLYRKAYQQRAKEWA
SQHNHQIVSRVCGSSW
>Neucr2c
VKRPMNAFMLYRKTYQGVAKGWAD
EHNHQVVSRVCGMSW
>Podan6b
QEKKQSAYQIFMKVEMKRVKAEQP
GIQQKDVMKVVAERW
>Neucr6b
KEKGKTSEYQVFVKEQMKVVKAQKP
GLTFGEVMKEVAERW
>Aspni5b
PKRTLTPFFLYMHHNRARIAEELGP
DAKPKDVSNEGTRRW
>Aspni2d
IPRPRNAFFLYREAHYKAVVASAEVS
PLPSTTVAKILGRQW
>Aspni2b
IPRPRNAFILYRQHYQGVVVAQNP
GLANPDISKIIGEQW
>Aspni5c
LVKPPTSAWIYFFMEKRDKN
ALVVSDMAQDVAVQW
>Aspni5a
PKRGLSAYMFFANDNRDKVREENP
GISFGQVGKMLGEKW
>Aspni6
PGRPGINPFILYQKDFMAKARADCDAEYQAITKDP
NAKAPRDTVRAALGLMW
>Aspni2a
IPRPPNAFILYRQHHYPKVKEARP
DLSNNEISVIIGKKW
>Aspni2c
IPRPMNSFMLYRSAYANRVKEYFR
QQNHQVVSSASGASW
>Schpo2a
TPRPPNAFILYRKEKHATLLKSNP
SINNSQVSKLVGEMW
>Schpo5a
PKRPPSAYNLFQKNQRSEIKESLG
EKSndVKEVNKAMHEKW
>Schpo5d
AKITDTMLFNHFSSIQKPKLKAEGS
TLKGQALKKTLEDTW
>Schpo5c
PKRNMSAFMFFSIENREKMKTDNP
DATFGQLGSLLGKRW
>Schpo5b
PKKPSSAFILFYKELRNnpKLRQEL
giPEAISTLVeeTQNASKAW
>Schpo7a
PSRPSANPYLLYQKTQWHVCKTLADQDKQRVTGDPe
aRATKNEIRAKLGKTW
>Schpo7b
PKIKQPNAFQIFLKENSKRRKLHP
HITHKELMKKLSDEY
>Sacce5c
PKRPTNAYLLYCEMNKERIRQNG
SLDVTRDLAEGW
>Sacce5d
PKKPLTVFFAYSAYVRQELREDRqkaglP
PLSSTEITQEISKKW
>Sacce5e
PKRPSSAYFLFSMSIRNELLQQFP
EAKVPELSKLASARW
>Sacce5f
PKRPSGPFIQFTQEIRPTVVKENP
DKGLIEITKIIGERW
>Sacce5g
PKRPTSAYFLYLQDHRSQFVKENP
TLRPAEISKIAGEKW
>Sacce5h
PKKPAGPFIKYANEVRSQVFAQHP
DKSQLDLMKIIGDKW
>Coche5e
PQQPASSPFLLYIGETGNDVKKALTqhgv
KAGANEIAAECRRRW
>Coche5c
PERPPSAYVIFSNQVRESLKGQ
DLSFTEIAKVVGEKW
>Coche6
PGRAGVNPFLLFTKDFWYICKQECDEAHRAKSGNA
DAKAPKQEIRNAVGLKW
>Coche2c
IARPMNSFMLYRSAFAERAKSWCLQ
NNHQVVSSVAGESW
>Coche2b
IPRPRNAFILYRQHHQQAIIARNP
GLNNPDISKIIGEQW
>Coche5d
PKKPKTAYVNFADQLRTDPEVN
QLSFVDIAREVGRRW
>Coche5b
PKKPLTAAFLYHQHARPIVKADLeaalP
pggQIEKNAVQLEVNKRW
>Coche5a
PKRGLSAYMFFANEQREKVREDNP
GIKFGEVGKLLGEKW
>Ustma2c
IPRPPNAFILYRTEKIKELKnnkgaslASDVGLd
kldHQRQLSKIVGQLW
>Ustma5d
PPKQAPSAWQIFFTEELQKIKAQSP
DerLNVAHVAKDAGQRY
>Ustma5e
PKKPLSAYFLFLRAIRADpnMTQAVFE
GEQETTKQSVLAAAKW
>Ustma2d
TPRPPNAWILYRSQKFREIQQNRNSQcrsglt
ekpkSQAEISRIVSQMW
>Ustma6
SKPTLRSSFLIYMSERVSQLKGEpqyqktsp
KTGAQVVDIVKMakaVGAEW
>Ustma5f
PKRPNSAFFEFLNDLRASEAVIP
NITEFSKRGGERW
>Ustma5c
PKRPPSAYLLFQNEVRQEIRKKHP
GMPYSEVLGKVSEAW
>Ustma5a
PKRPLSAYMFFSQDQRERVKNANP
EAGFGEVGRLLGAKW
>Ustma5b
PKRPLSAYLLFVNSVRPQRQAQNP
NAPLTELTAEMAAEW
>Copci5a
PKRALSAYMFFSQDWRERIKAENP
DAGFGEVGKLLGAKW
>Copci5b
PKKPLSAYFMFLQRIRADPKLVKEifg
dETETTKQSVLAAAKW
>Copci2c
IPRPPNAFILFRSSfiKSQHVSTSV
ETNHSTLSKIIGMTW
>Copci2d
IPRPPNAFMLFRADFVRQKHVP
GSIETNHgSLSKIIGNCW
>Copci2e
IPRPPNAFILFRSAFIRSQHVSTGV
ETNHStLSKIIGMTW
>Copci2f
KPKRVNAFILFRTEKSKQFK
GTPQTQVSKIIGEMW
>Copci2g
KTKRLNAFILFRTEKSKQYP
GVRQARLSKLIGDRW
>Copci2h
VPRPRNAFMIFRSAFWAEAKITR
DVEHdHRHISRIIGHCW
>Copci2b
PPRPPNAWILYRGDKLRELFEPVP
GqprMSQADVSRIIGQMW
>Copci2i
IPRPSNAFLLFRtyfiQTNPTQIFSNGK
RLNQNEISRMAGKAW
>Copci2j
VARPRNEFILFRCDYVRKHTKEGgtgkrtrraP
GQeSEKTLSKLAAEAW
>Copci2k
VPRPPNAFMIYRSELVKtRAVPP
EIEHRQQNLSRLAGQCW
>Copci2l
IKRPENAFILFRRKccedrqaaaEEAAQLADGP
LKKQRqaDLSKTISQQW
