# Supplementary material for: A Network of HMG-box Transcription Factors Regulates Sexual Cycle in the Fungus Podospora anserina
Source: PLoS Genet. 2013 Jul 18;9(7):e1003642. doi: 10.1371/journal.pgen.1003642 (PMC3730723; doi:10.1371/journal.pgen.1003642)
Supplement: Dataset S2 — Alignment of HMG-box domains used for Figure 2. (TXT) [file pgen.1003642.s002.txt]

>Podan1
-AK--KK-V-NGFMGYRSYY-SSM-----------------------------FS-Q----L-----PQK-ERSPI------LTTLW
>Podan2a
-IP--RP-P-NAYILYRKDQ-QAA-----------------------------LK-AANPGI-----PNN-DISVM------TGGMW
>Danre5c
-PE--KP-K-TPQQLWYNHE-KKT-----------------------------YM-KIHPEV-----SQK-ELKEA------LRRQW
>Homsa5b
-PE--KP-K-TPQQLWYTHE-KKV-----------------------------YL-KVRPDA-----TTK-EVKDS------LGKQW
>Xenla5c
-PE--KP-K-TPQQLWYNHE-RKV-----------------------------YL-KLHADA-----STK-DIKDA------LGKQW
>Xenla5a
-TK--PP-P-NSYSMYCAE----------------------------------LM-ANMK
DV-----PST-ERMVL------CSQRW
>Danre5a
-TK--PP-P-NGYSLYCAE----------------------------------LM-VNMK
DV-----PST-ERMVL------CSKQW
>Danre5b
-KK--PP-V-SGYQMFSQE---LL-----------------------------TN-GELN
HF-----SLK-ERMVE------IGKRW
>Homsa5a
-KK--PP-M-NGYQKFSQE---LL-----------------------------SN-GELN
HL-----PLK-ERMVE------IGSRW
>Xenla5b
-KK--AP-M-NGYQKFSQE---LL-----------------------------SN-GELN
HL-----PLK-ERMVE------IGSRW
>Botfu5
-PK--RP-L-TPFFLYMQTA-RPI-----------------------------IA-KDL-
DV-----PKG-EVSSE------GTKRW
>Sacce5b
-PK--KP-L-TVFFAYSAYV-RQE-----------------------------LR-EDRQ
LP-----PLS-EITQE------ISKKW
>Arath5
-PK--RP-P-SAFFVFLEDF-RKE-----------------------------FNLANPN
NK-----SVA-TVGKA------AGARW
>Sacce5a
-PK--RA-L-SAYMFFANEN-RDI-----------------------------VR-SENP
DI-----TFG-QVGKK------LGEKW
>Caeel5
-PK--RA-T-SAYMQWFLAS-RNE-----------------------------LK---ED
GD-----SVA-DVAKK------GGAKW
>Homsa5c
-IK--KP-M-SASALFVQDH-RPQ-----------------------------FL-IENP
KT-----SLE-DATLQ------IEELW
>Lacth1
-LK--KK-I-NPFIGFRSYY-AKF-----------------------------AK----G
RV-----RQQ-ELSKI------LSEYW
>Zygro1
-SE--KP-L-NSFMAFRAYN-SQF-----------------------------GN-----
GL-----KQN-ILSSL------LAAAW
>Sacce1
-SK--KY-L-NSFMAFRAYY-SQF-----------------------------GS-----
GV-----KQN-VLSSL------LAEEW
>Altal1
-AK--KA-L-NAFVGFRCYY-ISI-----------------------------PH---FK
SW-----PMK-KLSNL------IGLLW
>Altbr1
-AK--KA-L-NAFVGFRCYY-ISI-----------------------------PQ---FK
SW-----PMK-KLSNL------IGLLW
>Stesa1
-AR--KA-L-NAFVGFRCYY-ITI-----------------------------PM---FK
QW-----PMK-KLSNL------IGLLW
>Coche1
-AR--KA-L-NAFVGFRCYY-VTI-----------------------------PM---FK
SW-----PMK-KLSNL------IGLLW
>Sorma1
-PK--KK-V-NGFMGFRSYY-SPL-----------------------------FS-----
QF-----PQK-ARSPF------MTILW
>Magor1
-NK--KK-V-NGFMAFRSYY-AGI-----------------------------FQ-----
DR-----PQK-ERSPF------ITLLW
>Canal1
-KL--KP-I-NSFIAFRSFY-SRT-----------------------------IS----N
PE-----HQR-ELSSK------LADVW
>Mycgr1
-PK--RP-L-NSWMAFRNFY-IPL-----------------------------ML-----
GV-----PQK-CVSKT------MTMLW
>Rhyse1
-PK--KS-L-NSWMAFRSFY-LRI-----------------------------FS-----
HL-----QQK-EASIY------LTTLW
>Penma1
-KL--RP-L-NSFIAYRSFY-STM-----------------------------FP-----
EV-----TQK-TKSGI------IKDLW
>Ajeca1
-KL--RP-L-NSFIAFRSFY-STA-----------------------------FP-----
DL-----SQK-IKSGL------LRLLW
>Aspfu1
-KK--RP-L-NSFIAFRSFY-SVI-----------------------------FP-----
DL-----TQK-AKSGT------LRFLW
>Aspni1a
-KR--RP-L-NSFIAFRSFY-SAI-----------------------------FP-----
DI-----TQK-SKSGI------LRFLW
>Crypa1
-AR--KP-V-NSFVLYRSMM-LDL-----------------------------YP-----
QF-----TQA-HRSRL------IRQMW
>Pyrbr3
-VP--KP-Q-NSWVLYLKDS-YGQ-----------------------------VK-LENP
GM-----KTT-QISGI------VATNW
>Pyrte2
-AP--RP-M-NCWIIFRDAK-SKE-----------------------------LK-EQHP
EL-----SVQ-QISTR------CSELW
>Bispa2
-AP--RP-M-NCWIIFRDAM-HKH-----------------------------LK-AEFP
HL-----TIQ-EISTR------CSHIW
>Coche2
-AP--RP-M-NCWIIFRDAM-HKH-----------------------------LK-AEFP
HL-----TIQ-EISTR------CSHIW
>Cocho2
-AP--RP-M-NCWIIFRDAM-HKH-----------------------------LK-AEFP
HL-----TIQ-EISTR------CSHIW
>Altal2
-AP--RP-M-NCWIIFRDAM-HKQ-----------------------------LK-AEFP
NL-----TVQ-EISTR------CSEIW
>Crypa3
-VP--RP-R-NSWILYRSEK-SKL-----------------------------LH-TERP
GL-----KAV-DISSL------VSEMW
>Gibfu3
-IP--RP-R-NCWLLYRQSK-SQE-----------------------------IT-RSVE
GI-----TAS-ELSRV------IGRMW
>Fusac3
-IP--RP-R-NSWMLYRQAK-SQQ-----------------------------II-PQHE
GL-----TAG-ELSTI------ISNMW
>Culqu4
-VK--KP-L-NAFMLYMKEM-RAK-----------------------------VV-AECT
LK-----ESA-AINQI------LGRKW
>Ciosa4
-VK--KP-L-NAFMLYMKEQ-RAK-----------------------------VV-AECT
LK-----ESA-AINQI------LGRKW
>Strpu4
-IK--KP-L-NAFMLYMKEM-RAS-----------------------------VV-KECT
LK-----ESA-AINQI------LGRRW
>Musmu4a
-IK--KP-L-NAFMLYMKEM-RAN-----------------------------VV-AEST
LK-----ESA-AINQI------LGRRW
>Ailme4
-IK--KP-L-NAFMLYMKEM-RAK-----------------------------VV-AECT
LK-----ESA-AINQI------LGRRW
>Drome4
-IK--KP-L-NAFMLYMKEM-RAK-----------------------------VV-AECT
LK-----ESA-AINQI------LGRRW
>Danre4
-IK--KP-L-NAFMLYMKEM-RAK-----------------------------VV-AECT
LK-----ESA-AINQI------LGRRW
>Xenla4
-IK--KP-L-NAFMLYMKEM-RAK-----------------------------VV-AECT
LK-----ESA-AINQI------LGRRW
>Ustma2
-IK--RP-R-NAYIIFRSHIVSQK-----------------------------LI-PKEV
EN-----DHR-NISRI------IAHMW
>Pneca2
-IK--RP-L-NSFMLYRRDK-QSS-----------------------------IP-----
TN-----NHQ-SISRI------IGEMW
>Schpo2
-VK--RP-L-NSFMLYRRDR-QAE-----------------------------IP-----
TS-----NHQ-SISRI------IGQLW
>Schja2
-VK--RP-L-NSFMLYRRDR-QNE-----------------------------IP-----
TN-----NHQ-SISRI------IGQLW
>Canal2
-IP--RP-R-NAFILFRQKY-HQM-----------------------------VL-DEGT
VI-----RTNPEVSRE------LGRRW
>Verda2
-IS--RP-P-NSYILYRKDH-HKL-----------------------------IK-AANP
AY-----TNN-QISKV------LGQAW
>Sorma2
-IP--RP-P-NAYILYRKDH-HRQ-----------------------------IR-EQNP
GL-----HNN-EISVI------VGNMW
>Magor2
-IP--RP-A-NAYILYRKDW-HPI-----------------------------VK-SANP
GI-----HNN-EISKI------LGKQW
>Sacce2
-IP--RP-K-NAFILFRQHY-HRI-----------------------------LI-DEWT
AQGVEIPHNS-NISKI------IGTKW
>Ajeca2
-IP--RP-R-NAFILFRQHF-QAS-----------------------------VV-AQNP
GL-----ANP-EISKI------IGEKW
>Penma2
-IP--RP-R-NAFILYRQHY-QSA-----------------------------VV-AQNP
GL-----ANP-EISKI------IGEQW
>Aspni2
-IP--RP-R-NAFILYRQHY-QGV-----------------------------VV-AQNP
GL-----ANP-DISKI------IGEQW
>Aspfu2
-IP--RP-R-NAFILYRQHY-QAA-----------------------------VV-AQNP
GL-----ANP-DISKI------IGEQW
>Dotpi2
-VA--RP-K-NAFMIYRLDH-HAS-----------------------------VS-AAHP
GM-----HNN-DISKI------IGNMW
>Mycgr2
-IK--RP-K-NAFLIYRLEH-HAL-----------------------------TA-ALNP
DM-----HNN-DISKV------IGKRW
>Takru4
-VK--RP-M-NAFMVWAQAA-RKK-----------------------------LA-DQYP
HL-----HNA-ELSKT------LGKLW
>Cerel4
-VK--RP-M-NAFIVWSRER-RRK-----------------------------VA-LENP
EM-----QNS-EISKQ------LGYEW
>Musmu4b
-VK--RP-M-NAFMVWSRGQ-RRK-----------------------------MA-QENP
KM-----HNS-EISKR------LGAEW
>Musmu4c
-CK--RP-M-NAFMLFAKKY-RVE-----------------------------YT-QMYP
GK-----DNR-AISVI------LGDRW
>Drome4b
-AR--RP-M-NAFLIFCKRH-RGI-----------------------------VK-ERYK
TL-----ENR-AITKI------LGDWW
>Anoga4
-QR--RP-M-NAFLIFCKRH-RTM-----------------------------LK-NRFP
E------ENR-AISIK------LGKWW
>Phybl8
-PK--RP-S-NAFMIYSATL-RKR-----------------------------IK-TTFP
EY-----NNS-DISKL------LGAMW
>Phybl9
-IR--RP-K-NAFMLYRQAV-HPS-----------------------------IL-SSNS
TI-----HNK-EISRT------AGKMW
>Enccu7
-PK--KP-M-SGYFIFGQEQ-RKK-----------------------------NE--ELS
RL-----PVA-DQGRA------ISEMW
>Entbi7
-PK--KP-C-SSYMLFGHEL-RKN-----------------------------DA--TIK
AL-----KVT-EQAKQ------IGERW
>Antlo7
-PK--RV-A-SAYIRFTSEE-RKK-----------------------------EE-ERGA
EK--K--SVA-EWASE------YSKKW
>Neucr2a
-IP--RP-P-NAYILYRKDH-HRE-----------------------------IR-EQNP
GL-----HNN-EISVI------VGNMW
>Podan3
-IR--RP-R-NQFIIYRQWM-SAR-----------------------------LH-EDNP
GL-----TAG-AISSI------VAKAW
>Neucr3
-TS--RP-R-NQFVLYYQWL-LDT-----------------------------LF-SEDP
SL-----SAR-NISQI------VAGLW
>Gibze3
-IP--RP-R-NSWMLYRQAK-SQQ-----------------------------II-PQHE
GL-----TAG-ELSTI------ISNMW
>Schpo6
-TT--IY-K-NGFMLFRSRL-HKI-----------------------------LN-----
---LSG-DWA-GASAK------CSIIW
>Neucr1
-AK--KK-V-NGFMGFRSYY-SPL-----------------------------FS-----
QL-----PQK-ERSPF------MTILW
>Gibfu1
-AK--RP-L-NAFMAFRTYY-LKL-----------------------------FP-----
----DT-QQK-NASGF------LTQLW
>Gibze1
-AK--RP-L-NGFMAFRTYY-LKL-----------------------------FP-----
----DT-QQK-DASGF------LTQLW
>Pyrbr1
-PK--KS-L-NSWMAFRSFY-QNL-----------------------------FP-----
HL-----QQK-EASIY------LTALW
>Podan5a
-PK--RG-L-SAYMFFANEQ-REN-----------------------------VR-EENP
GV-----SFG-QVGKI------LGERW
>Neucr5a
-PK--RG-L-SAYMFFANEQ-REN-----------------------------VR-EENP
GV-----SFG-QVGKI------LGERW
>Podan5d
-PK--GL-L-SPYIIFTT---QRM-----------------------------KS-GDLD
NI-----PPT-ARVAA------IGSEW
>Neucr5d
-PK--RL-R-SAFLFFCMSR-QKD-----------------------------AL---YA
GK-----PLP-EIAKA------LSEEW
>Podan6a
-PK--KP-G-NAFELYCNER-NTA-----------------------------AS-ADVA
TD--DK-AEQ-EESRREVDDDELARGW
>Neucr6a
-PL--KP-S-SAFELYCDDK-RAASKEKAAVAKAAAAAAASKEAAEGSGSPEDVD-NDNE
NE-----NNG-DITDV-EEET-LSREW
>Podan5c
-PE--RP-P-SAYVLFSNKM-REE-----------------------------LK-GRNL
SF--T------EIAKL------VGENW
>Neucr5c
-PE--RP-P-SAYVLFSNKM-RED-----------------------------LK-GRNL
SF--T------EIAKL------VGENW
>Podan5b
-PK--RP-L-TPYFLYMQTA-RPI-----------------------------IA-SDLG
EG--A--PKG-AVQEE------GQRRW
>Neucr5b
-PK--RP-L-TPYFLYMQTA-RPI-----------------------------IA-NDLG
EE--A--PKG-AVQEE------GQRRW
>Podan5e
-PA--KP-ASNAYIFFSKSN-YDR---------------ARRKL---------EE-GRRP
GK-GKP-SAN-EVRVM------SAKMW
>Neucr5e
-PS--KP-VVSGYIFFSKAH-YDD---------------ARKRC---------EA-GRRP
GK-GKA-SGN-EVRMM------SAKMW
>Podan2b
-DF--GL-W-LAFILYRQAH-QAT-----------------------------IV-QQNP
GL-----ANP-DISKI------IGENW
>Neucr2b
-VP--RP-R-NAFILYRQHH-QAR-----------------------------VV-ADHP
GL-----ANP-EISKI------IGEKW
>Neucr2d
-PK--RP-C-NHFVLYLTAN-yar-------ak------twRDA---------HR-TELP
ev--SH-PTH-MISTI------LSRSW
>Podan2c
-VK--RP-M-NAFMLYRKAY-QQR-------------A------------------KEWA
SQ--H--NHQ-IVSRV------CGSSW
>Neucr2c
-VK--RP-M-NAFMLYRKTY-QGV-----------------------------AK-GWAD
EH-----NHQ-VVSRV------CGMSW
>Podan6b
-QE--KK-Q-SAYQIFMKVE-MKR-----------------------------VK-AEQP
GI-----QQK-DVMKV------VAERW
>Neucr6b
KEK--GK-T-SEYQVFVKEQ-MKV-----------------------------VK-AQKP
GL-----TFG-EVMKE------VAERW
>Aspni5b
-PK--RT-L-TPFFLYMHHN-RAR-------------I---------------AE-ELGP
DA-----KPK-DVSNE------GTRRW
>Aspni2d
-IP--RP-R-NAFFLYREAH-YKA----------VV-----------------AS-AEVS
PL-----PST-TVAKI------LGRQW
>Aspni2b
-IP--RP-R-NAFILYRQHY-QGV-----------------------------VV-AQNP
GL-----ANP-DISKI------IGEQW
>Aspni5c
LVK--PP-T-SAWIYFFMEK------------------------------------RDKN
AL-----VVS-DMAQD------VAVQW
>Aspni5a
-PK--RG-L-SAYMFFANDN-RDK-----------------------------VR-EENP
GI-----SFG-QVGKM------LGEKW
>Aspni6
-PG--RPGI-NPFILYQKDF-MAK---------------ARADC---DAEYQ-AI-TKDP
NA--KA-PRD-TVRAA------LGLMW
>Aspni2a
-IP--RP-P-NAFILYRQHH-YPK-----------------------------VK-EARP
DL-----SNN-EISVI------IGKKW
>Aspni2c
-IP--RP-M-NSFMLYRSAY-ANR-----------------------------VK-EYFR
QQ-----NHQ-VVSSA------SGASW
>Schpo2a
-TP--RP-P-NAFILYRKEK-HAT-----------------------------LL-KSNP
SI-----NNS-QVSKL------VGEMW
>Schpo5a
-PK--RP-P-SAYNLFQKNQ-RSE-----------------------------IK-ESLG
EK--Sn-dVK-EVNKA------MHEKW
>Schpo5d
-AK-----I-TDTMLFNHFS-SIQ-------------------------KPK-LK-AEGS
TL-----KGQ-ALKKT------LEDTW
>Schpo5c
-PK--RN-M-SAFMFFSIEN-REK-----------------------------MK-TDNP
DA-----TFG-QLGSL------LGKRW
>Schpo5b
-PK--KP-S-SAFILFYKEL-RNn-------------p---------------KL-RQEL
gi--PE-AIS-TLVee-TQN--ASKAW
>Schpo7a
-PS--RPSA-NPYLLYQKTQ-WHV-------CK------TLADQ----DKQR-VT-GDPe
aR--A--TKN-EIRAK------LGKTW
>Schpo7b
-PKIKQP---NAFQIFLKEN-SKR---R----------------------------KLHP
HI-----THK-ELMKK------LSDEY
>Sacce5c
-PK--RP-T-NAYLLYCEMN-KER-----------------------------IR--QNG
SL---------DVTRD------LAEGW
>Sacce5d
-PK--KP-L-TVFFAYSAYV-RQE---------------LREDR---------qk-aglP
PL-----SST-EITQE------ISKKW
>Sacce5e
-PK--RP-S-SAYFLFSMSI-RNE-----------------------------LL-QQFP
EA-----KVP-ELSKL------ASARW
>Sacce5f
-PK--RP-S-GPFIQFTQEI-RPT-----------------------------VV-KENP
DK-----GLI-EITKI------IGERW
>Sacce5g
-PK--RP-T-SAYFLYLQDH-RSQ-----------------------------FV-KENP
TL-----RPA-EISKI------AGEKW
>Sacce5h
-PK--KP-A-GPFIKYANEV-RSQ-----------------------------VF-AQHP
DK-----SQL-DLMKI------IGDKW
>Coche5e
-PQ--QP-ASSPFLLYIGET-GND---------------VKKA----------LT-qhgv
KA-----GAN-EIAAE------CRRRW
>Coche5c
-PE--RP-P-SAYVIFSNQV-RES-----------------------------LK---GQ
DL-----SFT-EIAKV------VGEKW
>Coche6
-PG--RAGV-NPFLLFTKDF-WYI---------------CKQEC---DEAHR-AK-SGNA
DA--KA-PKQ-EIRNA------VGLKW
>Coche2c
-IA--RP-M-NSFMLYRSAF-AER---------------AKSWC---------LQ-----
----N--NHQ-VVSSV------AGESW
>Coche2b
-IP--RP-R-NAFILYRQHH-QQA-----------------------------II-ARNP
GL-----NNP-DISKI------IGEQW
>Coche5d
-PK--KP-K-TAYVNFADQL-RTD--------------------------------PEVN
QL-----SFV-DIARE------VGRRW
>Coche5b
-PK--KP-L-TAAFLYHQHA-RPI---------------VKAD----------Le-aalP
pg-gQI-EKN-AVQLE------VNKRW
>Coche5a
-PK--RG-L-SAYMFFANEQ-REK-----------------------------VR-EDNP
GI-----KFG-EVGKL------LGEKW
>Ustma2c
-IP--RP-P-NAFILYRTEK-IKE---------------LKnnk---gaslA-SD-VGLd
kl--d--HQR-QLSKI------VGQLW
>Ustma5d
PPK--QA-P-SAWQIFFTEE-LQK-----------------------------IK-AQSP
De--rL-NVA-HVAKD------AGQRY
>Ustma5e
-PK--KP-L-SAYFLFLRAI-RAD-------pn----M---------------TQ-AVFE
GE--Q--ETT-KQSVL------AAAKW
>Ustma2d
-TP--RP-P-NAWILYRSQK-FRE---------------IQQNR-----NSQ-cr-sglt
ek--pk-SQA-EISRI------VSQMW
>Ustma6
-SK-PTL-R-SSFLIYMSER-VSQ---------------LKGEp-q-------yq-ktsp
KT--GA-QVV-DIVKM-aka--VGAEW
>Ustma5f
-PK--RP-N-SAFFEFLNDL-RAS---------------------E----------AVIP
NI--T------EFSKR------GGERW
>Ustma5c
-PK--RP-P-SAYLLFQNEV-RQE-----------------------------IR-KKHP
GM-----PYS-EVLGK------VSEAW
>Ustma5a
-PK--RP-L-SAYMFFSQDQ-RER-----------------------------VK-NANP
EA-----GFG-EVGRL------LGAKW
>Ustma5b
-PK--RP-L-SAYLLFVNSV-RPQ-----------------------------RQ-AQNP
NA-----PLT-ELTAE------MAAEW
>Copci5a
-PK--RA-L-SAYMFFSQDW-RER-----------------------------IK-AENP
DA-----GFG-EVGKL------LGAKW
>Copci5b
-PK--KP-L-SAYFMFLQRI-RAD-------PK----L---------------VK-Eifg
dE--T--ETT-KQSVL------AAAKW
>Copci2c
-IP--RP-P-NAFILFRSSf-iKS---------------------Q-------HV-STSV
ET-----NHS-TLSKI------IGMTW
>Copci2d
-IP--RP-P-NAFMLFRADF-VRQ--------------------------------KHVP
GS-IET-NHg-SLSKI------IGNCW
>Copci2e
-IP--RP-P-NAFILFRSAF-IRS---------------------Q-------HV-STGV
ET-----NHS-tLSKI------IGMTW
>Copci2f
-KP--KR-V-NAFILFRTEK-SKQ-----------------------------FK-----
----GT-PQT-QVSKI------IGEMW
>Copci2g
-KT--KR-L-NAFILFRTEK-------------------------S----------KQYP
GV-----RQA-RLSKL------IGDRW
>Copci2h
-VP--RP-R-NAFMIFRSAF-WAE-------------A------------------KITR
DV--EH-dHR-HISRI------IGHCW
>Copci2b
-PP--RP-P-NAWILYRGDK-LRE-----------------------------LF-EPVP
Gq-prM-SQA-DVSRI------IGQMW
>Copci2i
-IP--RP-S-NAFLLFRtyf-iQT---N---PT------------Q-------IF-SNGK
RL-----NQN-EISRM------AGKAW
>Copci2j
-VA--RP-R-NEFILFRCDY-VRK---H-----------TKEGg-----tgk-rt-rraP
GQ--e--SEK-TLSKL------AAEAW
>Copci2k
-VP--RP-P-NAFMIYRSEL-VKt---------------------R----------AVPP
EI--EH-RQQ-NLSRL------AGQCW
>Copci2l
-IK--RP-E-NAFILFRRKc-ced-------rq----a-aaEEA-A-------QL-ADGP
LK--KQ-Rqa-DLSKT------ISQQW
